# Supplementary material for: A Practical Guide to Grade Adjustment or Curving for Pharmacy and Other Professional Health Programs
Source: Pharmacy (Basel). 2025 Jan 10;13(1):4. doi: 10.3390/pharmacy13010004 (PMC11755611; doi:10.3390/pharmacy13010004)
Supplement: Supplementary file 1 [file pharmacy-13-00004-s001.zip]

Archive with 1 entries (1 files):
- pharmacy-3363711-supplementary.xlsx
