# Supplementary material for: A Practical Guide to Grade Adjustment or Curving for Pharmacy and Other Professional Health Programs
Source: Pharmacy (Basel). 2025 Jan 10;13(1):4. doi: 10.3390/pharmacy13010004 (PMC11755611; doi:10.3390/pharmacy13010004)
Supplement: Supplementary file 1 [file pharmacy-13-00004-s001.zip › pharmacy-3363711-supplementary.xlsx]

## Sheet: Fixing Mean and-or SD
Fixing Mean and/or SD
Green Cells are Editable
Student	Raw (%)	Adjusted (%)	Change (%)
1	36	36.0001	6.21686e-05
2	36	36.0001	6.21686e-05		Raw	Adjusted
3	36	36.0001	6.21686e-05	Mean	73.8	73.8
4	36	36.0001	6.21686e-05	SD	15.0675	15.0675
5	36	36.0001	6.21686e-05
6	52	52	3.58539e-05
7	52	52	3.58539e-05
8	52	52	3.58539e-05
9	52	52	3.58539e-05
10	52	52	3.58539e-05
11	56	56	2.92752e-05
12	56	56	2.92752e-05
13	56	56	2.92752e-05
14	56	56	2.92752e-05
15	56	56	2.92752e-05
16	60	60	2.26965e-05
17	60	60	2.26965e-05
18	60	60	2.26965e-05
19	60	60	2.26965e-05
20	60	60	2.26965e-05
21	60	60	2.26965e-05
22	60	60	2.26965e-05
23	60	60	2.26965e-05
24	60	60	2.26965e-05
25	60	60	2.26965e-05
26	64	64	1.61178e-05
27	64	64	1.61178e-05
28	64	64	1.61178e-05
29	64	64	1.61178e-05
30	64	64	1.61178e-05
31	68	68	9.5391e-06
32	68	68	9.5391e-06
33	68	68	9.5391e-06
34	68	68	9.5391e-06
35	68	68	9.5391e-06
36	72	72	2.96041e-06
37	72	72	2.96041e-06
38	72	72	2.96041e-06
39	72	72	2.96041e-06
40	72	72	2.96041e-06
41	76	76	-3.61828e-06
42	76	76	-3.61828e-06
43	76	76	-3.61828e-06
44	76	76	-3.61828e-06
45	76	76	-3.61828e-06
46	76	76	-3.61828e-06
47	76	76	-3.61828e-06
48	76	76	-3.61828e-06
49	76	76	-3.61828e-06
50	76	76	-3.61828e-06
51	80	80	-1.0197e-05
52	80	80	-1.0197e-05
53	80	80	-1.0197e-05
54	80	80	-1.0197e-05
55	80	80	-1.0197e-05
56	80	80	-1.0197e-05
57	80	80	-1.0197e-05
58	80	80	-1.0197e-05
59	80	80	-1.0197e-05
60	80	80	-1.0197e-05
61	80	80	-1.0197e-05
62	80	80	-1.0197e-05
63	80	80	-1.0197e-05
64	80	80	-1.0197e-05
65	80	80	-1.0197e-05
66	80	80	-1.0197e-05
67	80	80	-1.0197e-05
68	80	80	-1.0197e-05
69	80	80	-1.0197e-05
70	80	80	-1.0197e-05
71	84	84	-1.67757e-05
72	84	84	-1.67757e-05
73	84	84	-1.67757e-05
74	84	84	-1.67757e-05
75	84	84	-1.67757e-05
76	84	84	-1.67757e-05
77	84	84	-1.67757e-05
78	84	84	-1.67757e-05
79	84	84	-1.67757e-05
80	84	84	-1.67757e-05
81	88	88	-2.33543e-05
82	88	88	-2.33543e-05
83	88	88	-2.33543e-05
84	88	88	-2.33543e-05
85	88	88	-2.33543e-05
86	88	88	-2.33543e-05
87	88	88	-2.33543e-05
88	88	88	-2.33543e-05
89	88	88	-2.33543e-05
90	88	88	-2.33543e-05
91	96	96	-3.65117e-05
92	96	96	-3.65117e-05
93	96	96	-3.65117e-05
94	96	96	-3.65117e-05
95	96	96	-3.65117e-05
96	96	96	-3.65117e-05
97	96	96	-3.65117e-05
98	96	96	-3.65117e-05
99	96	96	-3.65117e-05
100	96	96	-3.65117e-05
Mean	73.8	73.8	0
Min	36	36.0001	6.21686e-05
Max	96	96	-3.65117e-05
SD	15.0675	15.0675	-2.47811e-05

## Sheet: Fixing 2 Scores
Fixing Two Scores
Green Cells are Editable
Student	Raw (%)	Adjusted (%)	Change (%)
1	36	45.9459	9.94595
2	36	45.9459	9.94595		Raw	Adjusted
3	36	45.9459	9.94595	Score 1*	73.8	80
4	36	45.9459	9.94595	Score 2*	96	100
5	36	45.9459	9.94595	* Scores 1 and 2 could be Mean and Max, Mean and Min, or Min and Max.
6	52	60.3604	8.36036
7	52	60.3604	8.36036
8	52	60.3604	8.36036	Slope	0.900901
9	52	60.3604	8.36036	Intercept	13.5135
10	52	60.3604	8.36036
11	56	63.964	7.96396
12	56	63.964	7.96396
13	56	63.964	7.96396
14	56	63.964	7.96396
15	56	63.964	7.96396
16	60	67.5676	7.56757
17	60	67.5676	7.56757
18	60	67.5676	7.56757
19	60	67.5676	7.56757
20	60	67.5676	7.56757
21	60	67.5676	7.56757
22	60	67.5676	7.56757
23	60	67.5676	7.56757
24	60	67.5676	7.56757
25	60	67.5676	7.56757
26	64	71.1712	7.17117
27	64	71.1712	7.17117
28	64	71.1712	7.17117
29	64	71.1712	7.17117
30	64	71.1712	7.17117
31	68	74.7748	6.77477
32	68	74.7748	6.77477
33	68	74.7748	6.77477
34	68	74.7748	6.77477
35	68	74.7748	6.77477
36	72	78.3784	6.37838
37	72	78.3784	6.37838
38	72	78.3784	6.37838
39	72	78.3784	6.37838
40	72	78.3784	6.37838
41	76	81.982	5.98198
42	76	81.982	5.98198
43	76	81.982	5.98198
44	76	81.982	5.98198
45	76	81.982	5.98198
46	76	81.982	5.98198
47	76	81.982	5.98198
48	76	81.982	5.98198
49	76	81.982	5.98198
50	76	81.982	5.98198
51	80	85.5856	5.58559
52	80	85.5856	5.58559
53	80	85.5856	5.58559
54	80	85.5856	5.58559
55	80	85.5856	5.58559
56	80	85.5856	5.58559
57	80	85.5856	5.58559
58	80	85.5856	5.58559
59	80	85.5856	5.58559
60	80	85.5856	5.58559
61	80	85.5856	5.58559
62	80	85.5856	5.58559
63	80	85.5856	5.58559
64	80	85.5856	5.58559
65	80	85.5856	5.58559
66	80	85.5856	5.58559
67	80	85.5856	5.58559
68	80	85.5856	5.58559
69	80	85.5856	5.58559
70	80	85.5856	5.58559
71	84	89.1892	5.18919
72	84	89.1892	5.18919
73	84	89.1892	5.18919
74	84	89.1892	5.18919
75	84	89.1892	5.18919
76	84	89.1892	5.18919
77	84	89.1892	5.18919
78	84	89.1892	5.18919
79	84	89.1892	5.18919
80	84	89.1892	5.18919
81	88	92.7928	4.79279
82	88	92.7928	4.79279
83	88	92.7928	4.79279
84	88	92.7928	4.79279
85	88	92.7928	4.79279
86	88	92.7928	4.79279
87	88	92.7928	4.79279
88	88	92.7928	4.79279
89	88	92.7928	4.79279
90	88	92.7928	4.79279
91	96	100	4
92	96	100	4
93	96	100	4
94	96	100	4
95	96	100	4
96	96	100	4
97	96	100	4
98	96	100	4
99	96	100	4
100	96	100	4
Mean	73.8	80	6.2
Min	36	45.9459	9.94595
Max	96	100	4
SD	15.0675	13.5743	-1.49318

## Sheet: Fixing 3 Scores
Fixing Three Scores
Green Cells are Editable
Student	Raw (%)	Adjusted (%)	Change (%)			Raw	Adjusted
1	36	50	14		Mean (%)	73.8	80
21	36	50	14		Min (%)	36	50
41	36	50	14		Max (%)	96	100
61	36	50	14		SD	15.0675
81	36	50	14
2	52	61.6082	9.60821		a	0.00245046
22	52	61.6082	9.60821		b	0.509872
42	52	61.6082	9.60821		c	28.4688
62	52	61.6082	9.60821
82	52	61.6082	9.60821
3	56	64.7063	8.7063
23	56	64.7063	8.7063
43	56	64.7063	8.7063
63	56	64.7063	8.7063
83	56	64.7063	8.7063
4	60	67.8828	7.8828
5	60	67.8828	7.8828
24	60	67.8828	7.8828
25	60	67.8828	7.8828
44	60	67.8828	7.8828
45	60	67.8828	7.8828
64	60	67.8828	7.8828
65	60	67.8828	7.8828
84	60	67.8828	7.8828
85	60	67.8828	7.8828
6	64	71.1377	7.13772
26	64	71.1377	7.13772
46	64	71.1377	7.13772
66	64	71.1377	7.13772
86	64	71.1377	7.13772
7	68	74.4711	6.47105
27	68	74.4711	6.47105
47	68	74.4711	6.47105
67	68	74.4711	6.47105
87	68	74.4711	6.47105
8	72	77.8828	5.8828
28	72	77.8828	5.8828
48	72	77.8828	5.8828
68	72	77.8828	5.8828
88	72	77.8828	5.8828
9	76	81.373	5.37296
10	76	81.373	5.37296
29	76	81.373	5.37296
30	76	81.373	5.37296
49	76	81.373	5.37296
50	76	81.373	5.37296
69	76	81.373	5.37296
70	76	81.373	5.37296
89	76	81.373	5.37296
90	76	81.373	5.37296
11	80	84.9415	4.94154
12	80	84.9415	4.94154
13	80	84.9415	4.94154
14	80	84.9415	4.94154
31	80	84.9415	4.94154
32	80	84.9415	4.94154
33	80	84.9415	4.94154
34	80	84.9415	4.94154
51	80	84.9415	4.94154
52	80	84.9415	4.94154
53	80	84.9415	4.94154
54	80	84.9415	4.94154
71	80	84.9415	4.94154
72	80	84.9415	4.94154
73	80	84.9415	4.94154
74	80	84.9415	4.94154
91	80	84.9415	4.94154
92	80	84.9415	4.94154
93	80	84.9415	4.94154
94	80	84.9415	4.94154
15	84	88.5885	4.58853
16	84	88.5885	4.58853
35	84	88.5885	4.58853
36	84	88.5885	4.58853
55	84	88.5885	4.58853
56	84	88.5885	4.58853
75	84	88.5885	4.58853
76	84	88.5885	4.58853
95	84	88.5885	4.58853
96	84	88.5885	4.58853
17	88	92.3139	4.31394
18	88	92.3139	4.31394
37	88	92.3139	4.31394
38	88	92.3139	4.31394
57	88	92.3139	4.31394
58	88	92.3139	4.31394
77	88	92.3139	4.31394
78	88	92.3139	4.31394
97	88	92.3139	4.31394
98	88	92.3139	4.31394
19	96	100	4
20	96	100	4
39	96	100	4
40	96	100	4
59	96	100	4
60	96	100	4
79	96	100	4
80	96	100	4
99	96	100	4
100	96	100	4
Mean	73.8	79.9944	6.19444
Min	36	50	14
Max	96	100	4
SD	15.0675	12.7755	-2.292
